# Supplementary material for: Impact of Community Mass Treatment with Azithromycin for Trachoma Elimination on the Prevalence of Yaws
Source: PLoS Negl Trop Dis. 2015 Aug 4;9(8):e0003988. doi: 10.1371/journal.pntd.0003988 (PMC4524711; doi:10.1371/journal.pntd.0003988)
Supplement: S1 File — (XLS) [file pntd.0003988.s002.xls]

## Sheet: Sheet1
patientid	gender	age	prevtreat	tppa	rprtitre	householdsize	householdtrachomamda	individualmda	clinicalyaws	PCR
284	1	5	0	0		4	2	1	0	0
1216	1	7	0	1	2	4	2	1	0	0
1220	1	8	0	1	2	5	2	1	0	0
1222	1	5	0	0		5	2	1	0	0
1219	0	14	0	0		5	2	1	0	0
1223	1	6	0	0		4	1	1	0	0
285	1	12	0	1	0	4	1	1	0	0
1185	0	9	0	1	0	7	2	1	0	0
1182	0	7	0	1	0	7	2	1	0	0
1183	1	6	0	1	0	7	2	1	0	0
1184	0	11	0	1	0	7	2	1	0	0
288	1	11	0	0		9	1	1	0	0
287	1	12	0	0		9	1	1	0	0
1186	1	10	0	0		9	1	1	0	0
286	1	13	0	1	0	9	1	1	0	0
941	1	9	0	0		8	1	1	0	0
940	0	14	0	1	0	8	1	1	0	0
946	0	11	0	0		4	1	1	0	0
947	1	8	1	1	2	4	1	1	0	0
945	0	13	0	0		4	1	2	0	0
950	1	8	0	1	0	4	2	1	0	0
20	0	14	0	1	0	2	1	1	0	0
154	1	5	0	0		4	1	1	0	0
156	1	11	0	1	2	3	1	1	0	0
161	0	10	0	1	0	6	2	1	0	0
158	1	11	0	0		6	2	1	0	0
160	0	13	0	0		6	2	1	0	0
159	1	8	0	0		6	2	1	0	0
162	0	12	1	0		6	2	1	0	0
166	0	7	0	1	0	10	1	1	0	0
165	1	7	0	1	0	10	1	1	0	0
168	0	11	0	0		8	2	1	0	0
169	1	9	0	0		8	2	1	0	0
1025	1	5	0	0		8	2	1	0	0
1032	1	9	0	0		3	2	1	0	0
1030	0	11	0	0		3	2	1	0	0
1033	0	8	0	0		2	2	1	0	0
174	0	7	0	0		6	1	1	0	0
172	0	11	1	1	0	6	1	1	0	0
173	1	8	0	0		6	1	1	0	0
183	0	6	0	0		11	2	1	0	0
184	0	7	0	1	0	11	2	1	0	0
182	0	11	0	1	0	11	2	1	0	0
181	0	14	0	1	0	11	2	1	0	0
189	1	14	0	1	0	6	1	1	0	0
191	0	5	0	1	0	6	1	1	0	0
190	0	11	0	1	0	6	1	1	0	0
188	1	8	0	0		6	1	1	0	0
196	0	12	0	0		4	2	1	0	0
197	0	8	0	0		4	2	1	0	0
198	1	5	0	0		5	2	1	0	0
201	0	6	1	1	0	12	0	2	0	0
202	1	10	1	1	0	12	0	2	0	0
225	1	11	0	0		5	2	1	0	0
226	1	11	0	0		5	2	1	0	0
224	1	13	0	0		5	2	1	0	0
229	0	10	0	1	0	5	1	1	0	0
230	1	6	0	0		5	1	1	0	0
236	0	8	0	0		4	2	1	0	0
3	0	8	0	0		5	2	1	0	0
5	1	7	0	1	32	5	0	2	0	0
4	0	10	0	1	2	5	0	2	0	0
1214	0	13	1	1	0	6	2	1	0	0
942	1	9	0	1	4	8	1	2	0	0
943	1	13	0	1	0	8	1	1	0	0
944	1	6	0	1	2	8	1	2	0	0
1218	0	8	0	0		7	1	1	0	0
1217	0	9	0	1	0	7	1	2	0	0
948	0	11	0	0		11	2	1	0	0
949	1	8	1	1	2	11	2	1	0	0
1221	0	11	0	0		3	2	1	0	0
1023	1	7	0	0		6	2	1	0	0
1024	1	6	0	0		6	2	1	0	0
1022	0	10	1	1	0	6	2	1	0	0
1178	1	13	0	0		3	2	1	0	0
155	0	9	0	1	0	3	1	1	0	0
1179	1	14	1	0		4	2	1	0	0
1180	0	7	1	1	0	4	2	1	0	0
1181	0	7	1	1	0	4	2	1	0	0
157	1	14	0	1	0	2	2	1	0	0
936	1	13	0	0		6	2	1	0	0
937	1	10	0	0		6	2	1	0	0
938	1	7	0	0		6	2	1	0	0
163	0	6	0	0		4	2	1	0	0
939	1	12	0	0		3	2	1	0	0
1187	1	13	0	1	2	3	2	1	1	0
1188	0	14	0	1	0	3	2	1	0	0
164	0	5	0	0		3	2	1	0	0
167	1	5	0	0		6	2	1	0	0
1026	0	11	1	0		3	2	1	0	0
1029	1	11	1	0		5	2	1	0	0
1027	1	5	0	0		5	2	1	0	0
1028	1	9	0	0		5	2	1	0	0
1031	0	9	0	0		3	2	1	0	0
1034	1	8	0	0		4	2	1	0	0
1035	0	5	0	0		4	2	1	0	0
1036	0	11	0	0		4	1	1	0	0
171	0	5	0	0		4	1	1	0	0
175	0	5	1	0		3	2	1	0	0
176	0	5	1	0		3	2	1	0	0
177	0	7	1	0		4	0	2	0	0
178	1	7	0	1	32	4	0	2	0	0
180	1	7	0	1	0	4	2	1	0	0
179	1	11	0	0		4	2	1	0	0
186	1	8	0	0		6	2	1	0	0
185	0	11	0	0		6	2	1	0	0
192	1	13	0	0		8	2	1	0	0
193	1	12	0	0		8	2	1	0	0
195	1	10	0	0		2	1	1	0	0
194	1	12	0	1	0	2	1	1	0	0
199	1	10	1	1	0	3	0	2	0	0
200	0	11	1	1	0	7	0	2	0	0
222	1	7	1	1	2	5	2	1	0	0
223	1	6	0	0		5	2	1	0	0
203	1	8	1	1	0	5	2	1	0	0
227	1	8	1	1	4	6	2	1	0	0
228	1	7	1	0		6	2	1	0	0
231	0	7	1	1	8	3	2	1	0	0
233	1	6	0	0		10	0	2	0	0
232	1	12	0	0		10	0	2	0	0
235	0	11	0	1	0	5	2	1	0	0
234	1	14	0	0		5	2	1	0	0
237	1	11	1	0		5	2	1	0	0
1	1	13	1	1	2	5	2	1	0	0
2	1	13	1	0		9	2	1	0	0
10	0	8	1	0		13	1	1	0	0
6	0	10	0	1	0	3	2	1	0	0
13	0	6	1	0		9	1	1	0	0
12	1	13	1	1	2	9	1	1	0	0
9	0	5	0	0		3	0	2	0	0
215	1	5	1	0		4	1	1	0	0
8	1	12	0	1	0	2	2	1	0	0
216	0	8	0	1	0	8	1	1	0	0
217	0	13	1	0		8	1	2	0	0
205	0	11	1	1	0	6	2	1	0	0
206	0	14	1	1	0	6	2	1	0	0
19	0	8	0	0		5	2	1	0	0
22	0	9	0	0		4	2	1	0	0
21	0	11	0	0		4	2	1	0	0
23	1	14	1	1	0	4	0	1	0	0
25	1	8	1	0		6	2	1	0	0
26	0	5	0	0		6	2	1	0	0
24	0	11	1	0		6	2	1	0	0
39	1	13	0	0		5	1	1	0	0
37	0	13	0	0		5	1	1	0	0
41	1	9	0	0		5	1	1	0	0
36	0	10	0	0		5	1	1	0	0
38	1	14	0	0		5	1	1	0	0
40	1	11	0	0		5	1	1	0	0
33	1	10	0	0		9	2	1	0	0
48	0	13	0	0		9	2	1	0	0
137	0	8	0	0		5	2	1	0	0
50	0	9	0	0		5	2	1	0	0
49	1	13	0	0		5	2	1	0	0
141	0	5	0	0		4	2	1	0	0
142	0	10	0	0		5	2	1	0	0
151	1	13	0	1	0	5	2	1	0	0
143	0	7	0	0		5	2	1	0	0
147	0	7	0	0		8	2	1	0	0
130	1	7	0	0		8	2	1	0	0
120	0	5	0	0		8	2	1	0	0
152	0	11	0	0		8	2	1	0	0
126	0	7	0	0		7	2	1	0	0
125	0	12	0	1	0	7	2	1	0	0
139	0	6	0	0		6	2	1	0	0
140	1	5	0	0		6	2	1	0	0
138	1	9	0	0		6	2	1	0	0
144	1	13	1	0		10	1	1	0	0
146	0	9	0	0		10	1	1	0	0
145	1	10	0	1	4	10	1	1	0	0
122	1	13	0	0		7	1	1	0	0
121	1	14	0	0		7	1	1	0	0
123	1	12	0	0		7	1	2	0	0
124	0	7	0	0		7	1	1	0	0
127	0	9	0	0		6	2	1	0	0
104	1	7	1	1	0	5	0	2	0	0
105	1	5	1	1	8	5	0	2	0	0
103	1	13	0	1	16	5	0	2	0	0
108	1	10	0	0		4	2	1	0	0
111	0	11	0	0		5	1	1	1	0
109	1	14	0	0		5	1	1	0	0
110	1	12	0	0		5	1	1	0	0
112	1	9	0	0		5	1	1	1	0
114	1	10	0	0		6	1	1	0	0
116	0	5	0	0		6	1	1	0	0
115	0	6	0	0		6	1	1	0	0
87	1	10	1	0		4	1	2	0	0
92	1	6	0	0		4	1	1	0	0
95	0	5	0	0		6	0	2	0	0
94	1	8	0	0		6	0	2	0	0
93	0	10	0	0		6	0	2	0	0
1228	1	10	0	1	0	4	2	1	0	0
1231	0	8	0	0		5	2	1	0	0
1229	0	9	1	0		4	1	1	0	0
1230	1	6	1	0		4	1	1	0	0
1232	1	12	0	1	2	8	1	1	0	0
1233	0	7	0	0		10	2	1	0	0
1235	0	12	0	0		10	2	1	0	0
1234	0	8	0	0		10	2	1	0	0
1126	1	5	1	0		5	0	2	1	0
1238	0	7	1	0		5	0	2	1	0
1239	0	12	0	0		16	0	2	0	0
1124	1	5	0	0		16	0	2	0	0
1237	0	9	0	0		16	0	2	0	0
1125	0	5	0	0		16	0	2	0	0
1127	0	5	0	0		16	0	2	0	0
1240	0	10	0	0		16	0	2	0	0
1123	1	5	0	0		16	0	2	0	0
1236	0	7	0	0		16	0	2	0	0
1132	1	5	0	0		12	2	1	0	0
1130	1	14	0	1	0	12	2	1	1	0
1131	0	11	0	0		12	2	1	0	0
1134	1	13	0	1	0	3	2	1	0	0
1133	1	11	0	1	2	3	2	1	0	0
1135	1	8	0	0		4	2	1	0	0
1128	1	11	0	0		3	1	1	0	0
1129	1	5	0	0		3	1	2	0	0
1136	0	13	1	1	0	3	2	1	0	0
1138	0	10	0	0		7	1	2	0	0
1137	1	12	0	0		7	1	2	0	0
1055	0	6	0	0		3	1	1	0	0
1057	0	9	0	0		14	0	1	0	0
1056	1	5	0	0		14	0	2	1	0
1065	0	5	0	0		7	2	1	0	0
1064	0	6	0	0		7	2	1	0	0
1059	0	12	0	0		3	0	2	0	0
1058	1	9	1	1	4	3	0	2	0	0
11	0	9	0	0		10	1	2	0	0
7	0	8	1	1	0	3	0	2	0	0
15	0	8	0	0		4	0	2	0	0
14	0	10	0	0		4	0	2	0	0
16	0	10	0	0		4	0	2	0	0
214	0	7	0	1	8	4	0	2	0	0
208	1	13	0	0		4	0	2	0	0
207	0	14	0	0		4	0	2	0	0
219	1	12	1	1	0	6	2	1	0	0
210	1	7	0	0		6	2	1	0	0
209	0	10	1	0		6	2	1	0	0
218	1	6	0	0		4	2	1	0	0
211	0	10	1	1	0	8	1	1	0	0
212	0	7	0	1	0	8	1	1	0	0
213	0	9	0	1	0	8	1	1	0	0
18	1	11	1	0		7	1	1	0	0
220	0	9	1	1	0	7	1	1	0	0
35	1	11	0	0		4	2	1	0	0
27	0	13	0	1	2	5	2	1	0	0
28	0	11	0	0		4	0	2	0	0
44	0	9	1	0		5	2	1	0	0
42	0	14	0	0		5	2	1	0	0
43	0	11	0	0		5	2	1	0	0
46	0	14	0	0		7	2	1	0	0
45	0	12	0	0		7	2	1	0	0
47	0	14	0	0		4	2	1	1	0
131	1	11	0	1	0	6	2	1	0	0
129	0	13	0	0		6	2	1	0	0
132	0	8	0	0		6	2	1	0	0
135	0	10	0	0		4	2	1	0	0
133	1	12	0	0		4	2	1	0	0
134	0	10	0	0		4	2	1	0	0
106	1	12	0	0		8	1	1	0	0
107	1	9	1	0		8	1	1	0	0
113	1	12	0	0		3	2	1	0	0
86	1	10	0	0		6	1	2	0	0
117	0	11	1	0		6	1	1	0	0
118	1	11	0	0		6	1	1	0	0
91	1	6	0	0		8	1	2	0	0
89	1	10	0	0		8	1	1	0	0
90	1	7	0	0		8	1	2	0	0
88	0	12	0	0		8	1	1	0	0
101	0	8	0	0		6	1	1	0	0
98	1	9	0	1	2	7	2	1	0	0
96	1	14	0	0		7	2	1	0	0
97	1	9	0	0		7	2	1	0	0
99	1	7	0	0		7	2	1	0	0
53	0	5	0	0		4	1	2	0	0
54	1	10	0	0		4	1	1	0	0
52	0	6	0	0		9	2	1	0	0
56	0	7	1	0		5	2	1	1	0
55	1	8	0	1	0	3	2	1	0	0
59	1	5	0	0		3	2	1	0	0
60	0	9	1	0		3	2	1	0	0
57	0	11	0	1	0	4	2	1	0	0
58	1	8	0	0		4	2	1	0	0
62	1	6	0	1	0	9	2	1	1	0
61	1	12	0	0		9	2	1	0	0
65	0	12	0	0		8	2	2	0	0
64	1	14	0	1	0	8	2	1	0	0
63	0	13	0	0		8	2	2	0	0
67	1	11	0	1	4	13	0	2	0	0
66	0	13	0	1	2	13	0	2	0	0
70	0	13	0	0		13	0	2	0	0
69	0	13	0	1	4	13	0	2	0	0
75	0	10	0	1	0	5	2	1	0	0
76	0	8	1	0		5	2	1	1	0
71	1	9	0	0		6	2	2	0	0
73	1	5	0	0		6	2	2	0	0
74	0	13	0	1	32	5	2	1	0	0
72	1	11	0	0		5	2	1	0	0
77	0	9	1	1	0	6	0	2	0	0
78	0	12	1	1	0	6	0	2	0	0
80	0	13	0	1	0	6	2	1	0	0
79	1	6	0	0		6	2	1	0	0
81	1	5	0	0		8	0	2	0	0
82	0	8	1	1	0	10	2	1	0	0
83	1	7	1	1	2	10	2	1	0	0
84	0	8	0	0		2	2	1	0	0
1225	1	5	0	0		6	2	1	0	0
1226	0	9	1	0		7	0	1	0	0
1227	1	7	1	1	0	7	0	1	0	0
32	1	6	0	0		7	1	1	0	0
30	0	12	0	0		7	1	1	0	0
150	0	6	0	0		11	2	1	0	0
148	1	8	0	0		11	2	1	0	0
149	0	12	0	0		11	2	1	0	0
1060	1	5	0	0		6	2	1	0	0
1063	1	5	1	0		6	2	1	0	0
1061	1	6	0	0		5	0	2	0	0
1067	0	6	0	0		11	1	1	0	0
1013	0	11	0	0		3	2	1	0	0
1014	1	8	0	0		2	2	1	0	0
1016	1	12	0	0		7	1	1	0	0
1017	1	9	0	1	0	7	1	1	0	0
1018	1	7	0	0		7	1	2	0	0
1015	0	6	0	0		7	1	2	0	0
300	1	8	0	0		9	2	1	0	0
302	0	6	0	0		6	2	1	0	0
303	1	5	0	0		6	2	1	0	0
698	0	6	0	0		7	1	1	0	0
305	0	10	0	0		7	1	1	0	0
705	0	10	0	0		7	1	1	0	0
704	0	6	1	0		7	1	1	0	0
703	0	14	0	0		7	1	1	0	0
596	1	10	0	0		9	2	1	0	0
598	1	6	0	0		4	2	1	0	0
706	1	5	0	0		7	1	1	0	0
707	1	7	0	0		7	1	2	0	0
708	0	14	0	1	0	8	2	2	0	0
711	1	9	0	0		8	2	1	0	0
709	1	11	0	0		8	2	1	0	0
710	1	12	0	0		8	2	1	1	0
713	1	5	0	0		8	2	1	0	0
712	0	7	0	0		8	2	1	0	0
597	0	7	0	0		10	1	1	0	0
599	1	13	0	0		10	2	1	0	0
601	0	7	0	0		10	2	1	0	0
600	1	9	0	0		10	2	1	0	0
606	1	13	0	1	2	3	1	1	1	0
607	1	13	0	1	8	3	1	1	0	0
605	1	14	0	0		3	1	2	0	0
610	1	10	0	0		5	2	1	1	0
609	1	14	0	1	8	5	2	1	0	0
546	1	5	0	0		6	2	1	0	0
545	0	7	0	0		6	2	1	0	0
547	0	9	0	0		8	2	2	0	0
558	0	5	0	0		6	1	1	0	0
552	0	7	1	0		6	1	1	0	0
553	0	5	0	0		3	1	1	0	0
556	0	13	0	0		7	1	2	0	0
555	0	14	0	0		7	1	1	0	0
554	0	9	0	0		7	1	1	0	0
560	1	11	0	0		4	2	1	0	0
664	1	7	0	0		4	2	1	0	0
666	0	10	0	0		5	2	1	0	0
667	0	7	0	0		5	2	1	0	0
668	0	5	0	0		5	1	1	0	0
671	0	13	0	1	0	7	0	2	0	0
672	1	11	0	0		7	0	2	0	0
676	0	6	1	0		3	2	1	1	0
677	0	8	0	0		3	1	1	0	0
580	0	9	0	0		7	2	1	0	0
581	1	7	0	0		7	2	1	0	0
579	1	12	0	0		7	2	1	0	0
587	1	7	0	0		9	0	2	0	0
588	1	5	0	0		9	0	2	0	0
589	0	7	0	0		9	0	2	0	0
594	0	5	0	0		5	1	1	0	0
768	0	9	0	0		10	2	1	0	0
769	1	6	0	0		10	2	1	0	0
767	1	12	0	0		10	2	1	0	0
766	1	14	0	0		10	2	1	0	0
777	1	8	0	0		8	1	1	0	0
776	0	12	1	0		8	1	1	0	0
775	0	12	1	0		8	1	1	0	0
781	1	9	0	0		9	1	2	1	0
751	1	8	0	0		6	2	1	0	0
750	0	10	0	0		6	2	1	0	0
749	1	12	0	0		6	2	1	0	0
752	0	11	0	0		5	2	1	1	0
753	0	5	0	0		5	2	1	0	0
755	1	5	0	0		3	2	1	0	0
754	1	9	0	0		3	2	1	0	0
760	1	10	0	0		6	2	1	0	0
759	0	13	0	0		6	2	1	0	0
761	0	9	0	0		6	2	1	0	0
764	1	7	0	0		3	2	2	0	0
763	0	14	0	0		3	2	1	0	0
240	1	10	0	0		8	0	2	0	0
243	0	8	0	0		3	1	2	0	0
247	1	5	0	0		8	2	1	0	0
246	1	9	0	0		8	2	1	0	0
245	0	11	0	0		8	2	1	0	0
244	0	14	0	1	4	8	2	1	0	0
248	1	12	0	0		6	2	1	0	0
249	0	6	0	0		6	2	1	0	0
251	0	7	0	0		5	2	1	0	0
250	0	9	0	0		5	2	1	0	0
252	1	6	0	0		6	1	1	0	0
253	0	7	0	0		3	2	1	0	0
551	0	6	0	0		9	2	1	0	0
549	1	13	0	0		9	2	1	0	0
548	1	7	0	1	0	9	2	1	0	0
550	0	7	0	0		9	2	1	0	0
557	1	11	0	0		5	0	2	0	0
559	1	10	0	0		4	2	1	0	0
665	1	14	0	0		5	0	2	0	0
670	0	8	0	0		12	1	1	0	0
669	1	11	0	0		12	1	1	0	0
673	1	5	0	0		3	0	2	0	0
674	0	8	0	0		8	2	1	0	0
675	0	5	0	0		8	2	1	0	0
678	1	6	0	0		4	2	1	0	0
679	0	5	0	0		4	2	1	0	0
583	1	9	0	0		10	1	2	0	0
582	0	11	0	0		10	1	1	0	0
585	0	5	0	0		8	2	1	0	0
584	1	13	0	0		8	2	1	0	0
586	1	14	0	0		8	2	1	0	0
591	0	14	0	0		5	1	1	0	0
593	1	12	0	0		5	1	1	0	0
590	1	8	0	0		5	1	1	0	0
592	0	14	0	0		5	1	1	0	0
772	0	9	0	0		7	2	1	0	0
773	0	8	0	0		7	2	1	0	0
771	1	10	0	0		7	2	1	0	0
774	0	6	0	0		7	2	1	0	0
770	0	12	0	0		7	2	1	0	0
778	1	11	0	0		8	0	2	0	0
780	1	13	0	0		8	0	2	0	0
779	0	9	0	0		8	0	2	0	0
756	0	10	0	0		8	0	2	0	0
757	1	7	0	0		8	0	2	0	0
758	0	5	0	0		8	0	2	0	0
762	1	5	0	0		4	2	1	0	0
239	1	12	0	0		2	2	1	0	0
241	0	13	0	0		6	0	2	0	0
242	1	14	0	0		6	0	2	0	0
343	1	6	0	0		7	2	1	0	0
254	1	12	0	1	2	7	2	1	0	0
341	1	10	0	0		7	2	1	0	0
342	1	8	0	0		7	2	1	0	0
345	0	10	0	0		6	2	1	0	0
346	1	6	0	0		6	2	1	0	0
344	1	11	0	0		6	2	1	0	0
351	0	5	0	0		4	2	1	0	0
350	0	11	0	0		4	2	1	0	0
348	0	8	0	0		8	2	1	0	0
349	1	6	0	0		8	2	1	0	0
347	1	12	0	0		8	2	1	0	0
353	1	9	0	0		6	2	1	0	0
354	0	12	0	0		6	2	1	0	0
324	1	8	0	0		5	2	1	0	0
355	0	11	0	0		5	2	1	0	0
331	1	6	0	0		5	0	2	0	0
330	1	9	0	0		5	0	2	0	0
329	0	14	0	0		5	0	2	0	0
339	1	9	0	1	0	5	1	1	0	0
381	0	10	0	0		5	2	1	0	0
380	1	9	0	0		5	2	1	0	0
413	1	7	0	0		3	0	2	0	0
414	0	6	0	0		3	2	1	0	0
386	0	13	0	1	0	10	2	1	0	0
389	1	8	0	0		10	2	1	0	0
387	0	12	0	0		10	2	1	0	0
388	1	10	0	0		10	2	1	0	0
422	0	5	1	1	0	6	0	2	0	0
419	0	12	0	0		6	0	2	0	0
420	1	10	0	0		6	0	2	0	0
421	0	8	0	1	0	6	0	2	0	0
1038	1	7	0	1	0	8	0	2	0	0
1039	0	12	0	0		8	0	2	0	0
1040	1	14	0	1	0	8	0	2	0	0
424	0	5	0	0		5	2	1	0	0
416	1	9	0	0		7	0	2	0	0
415	0	13	0	0		7	0	2	0	0
417	0	6	0	0		7	0	2	0	0
1046	1	8	0	0		4	0	2	0	0
418	1	14	0	0		3	1	1	0	0
1052	1	9	0	0		8	1	2	1	0
1051	1	8	0	0		8	1	2	0	0
1089	1	11	1	0		8	1	2	0	0
1053	0	11	0	0		8	1	2	0	0
1091	0	9	0	0		7	2	1	0	0
1090	0	7	0	0		7	2	1	0	0
1092	1	7	0	0		9	1	1	0	0
356	0	11	0	0		2	2	1	0	0
325	0	8	0	1	0	4	2	1	0	0
326	1	8	0	0		5	1	1	0	0
327	0	10	0	0		6	2	1	0	0
328	0	7	0	0		6	2	1	0	0
332	0	8	0	0		4	2	1	0	0
333	1	5	0	0		4	2	1	0	0
336	0	14	0	0		7	2	1	0	0
335	1	9	0	0		7	2	1	0	0
334	1	12	0	0		7	2	1	0	0
338	0	10	0	0		7	2	1	0	0
337	1	12	0	0		7	2	1	0	0
375	1	8	0	0		5	1	1	0	0
377	0	6	0	0		10	2	1	0	0
376	1	10	0	0		10	2	1	0	0
379	0	8	0	0		10	2	1	0	0
378	0	5	0	0		10	2	1	0	0
383	1	9	0	0		5	2	1	0	0
382	1	11	0	0		5	2	1	0	0
385	0	6	0	0		4	2	1	0	0
390	1	10	0	0		3	2	1	0	0
384	1	8	0	0		5	2	1	0	0
410	0	10	0	0		7	2	1	0	0
409	1	11	0	0		7	2	1	0	0
411	0	7	0	0		7	2	1	0	0
412	0	6	0	0		7	2	1	0	0
1041	0	7	0	0		6	1	1	0	0
1042	1	5	0	0		6	1	1	0	0
1049	0	10	0	0		7	2	1	0	0
1047	0	14	0	0		7	2	1	0	0
1048	0	12	0	0		7	2	1	0	0
1043	0	5	0	0		4	0	2	0	0
1044	1	8	0	0		4	0	2	0	0
1045	1	9	0	0		4	0	2	0	0
368	0	11	0	1	2	4	0	2	0	0
372	0	11	0	0		7	1	1	0	0
373	0	6	0	0		7	1	1	0	0
392	1	11	0	0		3	2	1	0	0
393	1	10	0	0		3	2	1	0	0
394	0	11	0	0		5	2	1	0	0
395	0	10	0	0		5	2	1	1	0
397	1	12	0	0		8	2	1	0	0
398	0	9	0	0		8	2	1	0	0
402	1	6	0	0		6	2	1	0	0
401	1	11	0	0		6	2	1	1	0
405	1	6	0	0		5	0	2	0	0
404	0	10	0	0		5	0	2	1	0
292	0	11	0	0		8	0	2	0	0
291	1	14	0	0		8	0	2	0	0
294	0	14	0	0		5	2	1	0	0
295	0	13	0	0		5	2	2	0	0
296	0	8	0	0		9	0	2	0	0
297	0	6	0	1	0	9	0	2	0	0
299	0	10	0	0		2	2	1	0	0
301	0	6	0	0		4	2	1	0	0
304	1	5	0	0		9	2	2	0	0
701	0	8	0	0		7	1	1	0	0
699	0	14	0	0		7	1	1	0	0
702	1	5	0	0		7	1	1	0	0
700	1	12	0	0		7	1	2	0	0
1094	1	9	0	0		7	1	2	0	0
1093	1	13	0	0		7	1	1	0	0
1095	1	5	0	0		7	1	1	0	0
1097	1	5	0	0		5	2	1	0	0
1096	1	7	0	1	0	5	2	1	0	0
1099	0	5	0	0		4	1	1	0	0
1104	0	14	0	0		4	2	1	0	0
1100	0	5	0	0		4	2	1	0	0
1106	0	8	0	0		3	1	1	0	0
1107	1	10	0	0		5	1	2	0	0
1108	1	6	0	0		5	1	1	0	0
1109	1	10	0	1	0	5	2	1	0	0
1110	1	9	0	0		4	2	1	0	0
1113	0	10	0	0		3	1	1	0	0
1114	0	9	0	0		2	2	1	0	0
1116	1	11	0	0		8	2	1	0	0
1117	1	13	0	0		4	2	1	0	0
1118	0	11	0	0		11	1	1	0	0
1120	1	14	0	0		11	1	1	0	0
1119	1	13	0	0		11	1	1	0	0
1121	1	11	0	0		3	2	1	0	0
1102	1	9	0	0		7	1	1	0	0
1103	1	6	0	0		7	1	1	0	0
1101	1	11	0	0		7	1	1	0	0
1112	0	8	0	0		5	2	1	0	0
1115	0	14	0	0		5	2	1	0	0
993	1	6	0	0		4	2	1	0	0
992	1	9	0	0		4	2	1	0	0
991	1	13	0	0		4	2	1	0	0
990	1	14	0	1	0	4	2	1	0	0
997	0	13	0	1	0	4	2	1	0	0
999	1	7	0	1	0	4	2	1	0	0
998	0	12	0	1	32	4	2	1	0	0
1000	1	10	0	0		5	2	1	0	0
1001	1	10	0	0		3	2	1	0	0
443	1	11	1	1	0	6	2	1	0	0
444	0	14	0	1	0	6	2	1	0	0
1002	1	8	0	1	2	6	2	1	0	0
458	1	10	0	0		9	2	1	0	0
528	0	11	0	0		9	2	1	0	0
529	1	9	0	0		10	1	2	0	0
530	0	7	0	0		10	1	2	0	0
533	0	13	0	0		5	2	1	0	0
532	0	14	0	0		5	2	1	0	0
537	1	11	0	1	2	8	2	1	0	0
538	1	6	0	0		8	2	1	0	0
536	1	12	0	1	0	6	2	1	1	0
534	1	12	0	1	0	6	2	1	0	0
535	1	9	0	1	2	6	2	1	0	0
1140	0	13	0	0		4	2	1	0	0
1142	1	7	0	0		4	2	1	0	0
1141	0	9	0	0		4	2	1	0	0
1145	0	8	0	0		4	2	1	0	0
1144	1	11	0	1	0	4	2	1	0	0
1143	0	13	0	0		4	2	1	0	0
1146	0	5	0	0		4	2	1	0	0
1147	0	14	0	0		6	2	1	0	0
1150	0	5	0	0		6	2	1	0	0
1149	1	8	0	0		6	2	1	0	0
1148	1	12	0	0		6	2	1	0	0
1151	1	14	0	0		3	2	1	0	0
1153	0	8	0	0		6	2	1	0	0
1152	1	13	0	0		6	2	1	0	0
1155	1	13	0	0		5	1	1	0	0
1154	0	14	0	0		5	1	1	0	0
987	0	9	0	0		5	1	1	0	0
988	0	7	0	0		7	2	1	0	0
989	1	8	0	0		7	2	1	0	0
996	1	8	0	0		5	2	1	0	0
994	1	13	0	0		5	2	1	0	0
995	1	10	0	0		5	2	1	0	0
445	1	11	0	0		8	2	1	0	0
447	1	6	0	0		8	2	1	0	0
446	1	7	0	0		8	2	1	0	0
449	1	7	0	0		6	2	1	0	0
448	0	9	0	0		6	2	1	0	0
450	0	14	0	0		4	2	1	0	0
451	0	11	0	0		5	2	1	0	0
452	0	14	0	0		5	2	1	0	0
453	0	13	0	0		6	2	1	0	0
455	1	12	0	0		6	2	1	0	0
454	1	12	0	0		6	2	1	0	0
456	1	10	0	0		6	2	1	0	0
457	0	6	0	0		6	2	1	0	0
540	1	12	0	0		7	2	1	0	0
541	1	10	0	0		7	2	1	0	0
542	1	5	0	0		7	2	1	0	0
539	0	12	0	0		7	2	1	0	0
460	1	9	0	1	2	9	2	1	0	0
461	1	13	0	1	0	5	2	1	0	0
462	0	6	0	1	0	5	2	1	0	0
463	0	5	0	1	4	4	2	1	0	0
464	1	7	0	0		5	2	1	0	0
466	1	12	0	0		4	2	1	0	0
467	1	14	0	1	2	7	2	1	0	0
468	1	11	0	1	2	7	2	1	0	0
469	0	5	0	1	0	3	0	2	0	0
470	1	10	0	0		9	2	1	0	0
471	0	5	0	0		5	2	1	0	0
473	0	6	0	1	0	6	2	1	0	0
472	1	8	0	1	0	6	2	2	0	0
685	1	5	0	1	2	6	2	1	0	0
683	0	11	0	1	4	6	2	1	0	0
682	1	13	0	1	2	6	2	1	0	0
684	0	9	0	0		6	2	1	0	0
692	1	13	0	1	0	6	2	1	0	0
694	1	6	0	1	8	6	2	1	0	0
691	0	14	0	0		6	2	1	0	0
836	1	9	0	1	0	7	2	1	0	0
837	0	6	0	0		7	2	1	0	0
475	0	6	0	1	64	8	1	2	0	0
474	0	9	0	1	0	8	1	1	0	0
647	1	5	0	1	0	8	2	1	0	0
648	0	12	0	1	0	4	1	1	0	0
649	0	14	0	0		4	1	1	0	0
650	0	13	0	0		3	2	1	0	0
651	1	14	0	1	4	5	2	1	0	0
652	0	8	0	0		5	2	1	0	0
653	0	14	0	1	8	8	2	1	0	0
656	1	8	0	0		8	2	1	0	0
654	1	12	1	0		8	2	1	0	0
655	1	9	1	0		8	2	1	0	0
681	0	6	0	1	2	7	1	1	0	0
662	1	10	0	1	0	7	1	1	0	0
661	0	13	0	0		7	1	1	0	0
658	0	8	0	1	4	7	1	1	0	0
660	1	7	0	0		7	1	1	0	0
657	0	11	0	1	2	7	1	1	0	0
659	0	7	0	1	2	7	1	1	0	0
687	1	7	0	0		3	2	1	0	0
686	1	11	1	1	0	3	2	1	0	0
689	1	8	0	1	32	5	2	1	0	0
688	0	12	0	1	0	5	2	1	0	0
695	1	14	1	0		10	1	2	0	0
835	1	6	0	0		10	1	2	0	0
696	0	12	0	0		10	1	2	0	0
834	1	7	1	0		10	1	2	0	0
838	1	9	0	1	2	7	2	1	0	0
839	0	7	0	1	0	7	2	1	0	0
841	0	14	0	1	8	5	2	1	0	0
840	1	6	0	0		5	2	1	0	0
844	1	9	0	0		6	2	1	0	0
842	1	6	0	1	64	6	2	1	0	0
843	1	11	0	1	2	6	2	1	0	0
847	1	6	0	1	0	4	2	1	0	0
846	1	7	0	1	0	4	2	1	0	0
845	0	11	1	0		4	2	1	0	0
848	1	5	0	1	0	4	2	1	0	0
849	1	11	0	0		4	2	1	0	0
426	1	7	0	1	0	7	2	1	0	0
427	0	8	0	0		3	2	1	0	0
428	0	9	0	1	0	9	2	1	0	0
429	1	11	0	1	4	6	1	2	0	0
430	1	10	0	1	32	6	1	2	0	0
431	1	7	0	1	16	6	1	1	0	0
432	0	14	0	1	0	9	1	1	0	0
437	1	5	0	0		5	2	1	0	0
436	0	7	0	0		5	2	1	0	0
439	1	5	1	1	0	5	1	1	0	0
438	0	11	0	0		5	1	1	0	0
441	0	12	0	1	16	7	2	1	0	0
477	1	8	0	1	0	7	2	1	0	0
478	0	13	0	0		5	0	2	0	0
479	1	14	0	1	0	3	2	1	0	0
480	1	14	0	1	0	2	2	1	0	0
481	0	13	0	0		2	2	1	0	0
483	1	7	1	0		7	2	1	0	0
482	0	9	0	1	0	7	2	1	0	0
484	0	6	0	0		6	1	1	0	0
485	0	11	0	0		6	2	1	0	0
486	1	6	0	0		6	2	1	1	0
487	0	9	0	0		7	1	1	0	0
488	0	12	0	1	0	4	1	1	0	0
489	1	13	0	0		4	1	1	0	0
490	0	7	0	0		4	2	1	0	0
491	1	8	0	0		5	2	1	0	0
631	0	13	1	1	2	5	2	1	0	0
632	1	10	0	0		5	2	1	0	0
492	0	14	1	1	0	5	2	1	0	0
630	0	12	1	0		5	2	1	0	0
633	0	11	0	0		4	2	1	0	0
636	1	6	0	1	0	4	2	1	0	0
635	0	11	0	1	0	4	2	1	0	0
634	0	11	0	0		4	2	1	0	0
637	1	9	0	0		4	2	1	0	0
639	0	14	0	1	0	9	1	1	0	0
638	0	13	0	0		9	1	2	0	0
641	0	9	0	0		9	2	1	0	0
640	1	13	0	0		9	2	1	0	0
642	0	7	0	0		9	2	1	0	0
643	1	13	0	0		2	2	1	0	0
644	0	5	0	0		7	2	1	0	0
613	1	12	0	1	2	7	2	1	0	0
645	0	12	0	1	0	7	2	1	0	0
614	1	5	0	1	0	8	2	1	0	0
615	0	10	0	1	0	6	2	1	0	0
616	0	14	0	0		5	2	1	0	0
617	1	12	0	1	0	5	2	1	0	0
618	1	7	0	0		5	2	1	0	0
620	0	10	0	0		7	1	2	0	0
619	0	11	0	0		7	1	1	0	0
621	0	9	0	0		7	1	2	0	0
623	0	14	0	1	0	7	1	2	0	0
622	0	13	0	0		7	1	1	0	0
624	1	8	0	0		4	0	2	0	0
625	1	11	0	0		4	0	2	0	0
627	1	14	0	0		5	2	1	0	0
626	0	11	0	0		5	2	1	0	0
628	0	12	0	0		11	1	1	0	0
737	1	11	0	1	0	2	1	1	0	0
736	0	14	0	1	0	2	1	1	0	0
734	1	12	0	1	0	2	1	1	0	0
735	1	6	0	0		2	1	1	0	0
732	1	7	0	0		2	1	1	0	0
733	1	7	0	1	0	2	1	1	0	0
739	1	13	1	1	0	8	2	1	0	0
738	0	11	1	0		8	2	1	0	0
740	1	14	1	0		8	2	1	0	0
741	0	7	1	0		8	2	1	0	0
742	1	10	0	1	0	7	2	1	0	0
745	1	6	0	0		7	2	1	0	0
743	0	10	0	0		7	2	1	0	0
744	1	7	0	0		7	2	1	0	0
746	1	8	0	0		4	0	2	0	0
747	1	12	0	1	0	3	2	1	0	0
800	0	6	0	0		7	2	1	0	0
801	1	7	0	1	0	8	2	1	0	0
803	1	13	0	1	0	8	2	1	0	0
802	1	12	0	1	0	8	2	1	0	0
805	0	6	0	0		3	0	2	0	0
804	0	11	0	0		3	0	1	0	0
811	0	11	0	1	0	6	2	1	0	0
810	1	12	0	1	0	6	2	1	0	0
809	1	11	0	0		6	2	1	0	0
808	0	11	0	0		8	2	1	0	0
807	0	13	0	1	0	8	2	1	0	0
806	0	5	0	0		4	2	1	0	0
813	1	9	0	1	0	6	1	2	0	0
812	0	12	0	1	0	6	1	1	0	0
814	1	10	0	0		6	2	1	0	0
815	1	8	0	1	0	6	2	1	0	0
1073	1	12	0	0		8	2	1	0	0
1072	1	5	0	0		8	2	1	0	0
1074	0	14	0	0		5	2	1	0	0
1075	0	8	0	0		8	2	1	1	0
1076	0	7	0	0		5	2	1	0	0
1079	1	11	0	1	0	8	2	1	0	0
1078	1	12	0	0		8	2	1	0	0
1077	1	12	0	1	0	8	2	1	0	0
1081	0	11	0	0		5	0	2	1	0
1080	1	8	0	1	0	5	0	2	0	0
1084	1	7	0	0		5	2	1	0	0
1082	1	11	0	0		5	2	1	0	0
1083	0	9	0	1	0	5	2	1	0	0
1086	1	12	0	1	0	6	2	1	0	0
1085	1	13	1	1	4	6	2	1	0	0
1087	0	14	0	1	0	5	2	1	0	0
970	0	11	0	0		5	2	1	0	0
971	1	10	0	1	2	6	0	2	0	0
256	1	8	0	1	2	2	2	1	0	0
1019	0	10	0	1	2	2	2	1	0	0
261	1	10	0	0		9	1	2	0	0
260	1	14	0	0		9	1	2	0	0
263	0	11	0	1	0	6	0	2	0	0
267	1	5	0	0		8	1	1	0	0
268	1	14	0	0		8	1	1	0	0
269	0	12	0	0		7	2	1	0	0
270	1	8	0	0		7	2	1	0	0
309	1	12	0	0		3	2	1	0	0
315	1	5	0	0		3	2	1	0	0
311	1	8	0	0		6	2	1	0	0
313	1	6	0	0		6	2	1	0	0
312	0	5	0	0		6	2	1	0	0
318	1	11	0	0		3	2	1	0	0
319	1	13	0	0		6	1	2	0	0
1159	1	6	0	0		7	1	2	0	0
1160	1	5	0	0		7	1	2	0	0
1162	1	13	0	1	0	7	2	1	0	0
1166	0	12	0	0		6	2	1	0	0
1168	1	6	0	0		6	2	1	0	0
1167	0	9	0	0		6	2	1	0	0
358	1	11	0	0		4	0	2	0	0
359	1	5	0	0		4	0	2	0	0
1172	1	11	0	1	0	4	0	2	0	0
365	0	5	0	0		3	2	2	0	0
367	1	5	0	0		7	2	2	0	0
366	0	9	0	0		7	2	2	0	0
371	0	10	0	0		7	2	1	0	0
369	0	11	0	0		7	2	1	0	0
370	1	5	0	0		7	2	1	0	0
396	0	9	0	1	0	3	2	1	0	0
399	1	11	0	1	0	4	1	1	0	0
403	1	6	0	0		4	1	1	0	0
400	1	5	0	0		4	1	1	0	0
407	1	7	0	0		7	0	2	0	0
290	0	14	0	0		7	0	2	0	0
406	0	12	0	0		7	0	2	0	0
293	1	10	0	0		6	1	1	0	0
298	0	11	0	0		3	2	1	0	0
602	1	8	0	0		9	2	1	0	0
604	0	14	0	1	0	7	2	1	0	0
603	1	7	0	0		7	2	1	1	0
608	1	5	0	0		5	1	1	0	0
611	1	11	0	0		6	1	1	0	0
257	0	11	0	0		5	1	1	0	0
259	1	7	1	0		10	0	2	0	0
264	1	6	0	1	0	3	0	2	1	0
262	1	7	0	0		4	0	2	0	0
266	0	5	0	0		7	0	2	0	0
271	0	11	1	1	0	6	1	1	0	0
307	0	9	1	1	2	6	1	1	0	0
308	0	5	0	1	0	6	1	1	0	0
310	0	7	0	0		14	0	2	0	0
317	0	6	0	0		5	0	2	0	0
320	1	13	0	0		11	1	1	0	0
322	0	11	0	0		11	1	1	0	0
1158	1	5	0	0		11	1	1	0	0
1157	0	6	0	0		11	1	2	0	0
321	0	12	0	0		11	1	1	0	0
1161	0	5	0	0		4	0	2	0	0
1165	1	14	1	0		7	0	2	1	0
1164	1	11	0	0		7	0	2	0	0
1163	0	7	0	0		7	0	2	0	0
1169	1	11	0	0		2	2	1	0	0
1171	1	5	0	0		2	2	1	0	0
1170	1	9	0	0		2	2	1	1	0
361	0	5	0	0		4	2	1	0	0
360	0	9	0	0		4	2	1	0	0
363	1	9	0	0		3	0	2	0	0
362	1	13	0	1	0	3	0	2	0	0
364	0	6	0	1	0	3	0	2	0	0
1068	0	6	0	0		4	2	1	0	0
1069	0	13	0	0		4	2	1	0	0
1070	0	11	0	0		4	2	1	0	0
1004	0	8	0	0		4	2	1	0	0
1006	0	6	0	0		6	2	1	0	0
1007	0	5	0	0		6	2	1	0	0
1005	1	8	0	0		6	2	1	0	0
1010	0	8	0	0		5	2	1	0	0
1008	0	12	0	0		5	2	1	0	0
1009	1	11	0	0		5	2	1	0	0
1012	1	13	0	0		5	2	1	0	0
1011	0	11	0	0		5	2	1	0	0
